# Supplementary material for: Co-Administration of Influenza and COVID-19 Vaccines: A Cross-Sectional Survey of Canadian Adults’ Knowledge, Attitudes, and Beliefs
Source: Pharmacy (Basel). 2024 Apr 17;12(2):70. doi: 10.3390/pharmacy12020070 (PMC11054434; doi:10.3390/pharmacy12020070)
Supplement: Supplementary file 1 [file pharmacy-12-00070-s001.zip]

Archive with 1 entries (1 files):
- pharmacy-2890513-supplementary.pdf
